# Supplementary material for: Assessing the feasibility of an integrated collection of education modules for fall and fracture prevention (iCARE) for healthcare providers in long term care: A longitudinal study
Source: PLOS Glob Public Health. 2024 Nov 25;4(11):e0003096. doi: 10.1371/journal.pgph.0003096 (PMC11588276; doi:10.1371/journal.pgph.0003096)
Supplement: S3 File — (XLSX) [file pgph.0003096.s002.xlsx]

## Sheet: Questionnaires
Table 1. Dichotomization of pre- and post-assessment questionnaire results from LTC Homes A, B, and C
Home A												Home B																			Home C
		Assessment Question Number												Assessment Question Number																			Assessment Question Number
		1		2		3		4		5				1	2	3	4		5		6		7		8		9		10				1	2	3	4		5		6		7		8		9		10
		PRE	POST	PRE	POST	PRE	POST	PRE	POST	PRE	POST						PRE	POST	PRE	POST	PRE	POST	PRE	POST	PRE	POST	PRE	POST	PRE	POST						PRE	POST	PRE	POST	PRE	POST	PRE	POST	PRE	POST	PRE	POST	PRE	POST
Participant ID#	1											Participant ID#	1																		Participant ID#	1
	2												2																			2
	3												3																			3
	4												4																			4
	5												5																			5
	6												6																			6
	7												7																			7
	8												8																			8
	9												9																			9
	10												10																			10
Number of correct responses in assessments n(%)		5/10 (50%)	7/10 (70%)	4/10 (40%)	9/10 (90%)	3/10 (30%)	5/10 (50%)	6/10 (60%)	8/10 (80%)	3/10 (30%)	6/10 (60%)	Number of correct responses in assessments n(%)					8/10 (80%)	4/4 (100%)	8/10 (80%)	4/4 (100%)	6/10 (60%)	3/4 (75%)	2/10 (20%)	0/4 (0%)	5/10 (50%)	2/4 (50%)	5/10 (50%)	4/4 (100%)	6/10 (60%)	3/4 (75%)	Number of correct responses in assessments n(%)					8/10 (80%)	5/5 (100%)	9/10 (90%)	5/5 (100%)	5/10 (50%)	5/5 (100%)	1/10 (10%)	0/5 (0%)	3/10 (30%)	4/5 (80%)	7/10 (70%)	5/5 (100%)	3/10 (30%)	5/5 (100%)
Change response (%)		20% increase		50% increase		20% increase		20% increase		30% increase
Green = Correct response; Red = incorrect response; Grey = no response provided. Change response (%) shows the increase in knowledge (providing the correct response) from pre- to post-assessment after receiving the educational module. Assessment questions (based on a case study): 1. What is Mr. Haines's fracture risk in the next year? 2. Should Mr. Haines be on an osteoporosis medication? 3. How …												Green = Correct response; Red = incorrect response; Grey = no response provided. The first three questions were open-ended questions and therefore were not categorized as correct or incorrect in this table. Due to the lack of participants' responses to the post-assessment questionnaire, a change response (%) cannot be calculated. Assessment questions (based on a case study): 1. How do you current…																			Green = Correct response; Red = incorrect response; Grey = no response provided. The first three questions were open-ended questions and therefore were not categorized as correct or incorrect in this table. Due to the lack of participants' responses to the post-assessment questionnaire, a change response (%) cannot be calculated. Assessment questions (based on a case study): 1. How do you current…

## Sheet: Fidelity
Fidelity Checklist
Fidelity Checklist Items		Home A	Home B	Home C
1	Take attendance	1	1	1
2	Compelte survey (5 to 7 minutes)	1	0	1
3	Welcome and introductions	1	1
4	Deliver module in allocated time	1		1
5	Explain the purpose of the meeting	1	1	1
6	Handout study manual	1	1	1
7	Review the impact of fractures	0.75	1	0.75
8	Review FRS in PCC	1	1	0.75
9	Review challenges to using FRS	1	1	0.5
10	Review medications	0.5	1	1
11	Review how to administer medications	0.5	1	1
12	Discuss challenges to medication	1	1	0.75
13	Review calcium recommendations	0	1	1
14	Discuss challenges to calcium	0	0.75	1
15	Review vitamin D recommendations	1	1	1
16	Discuss challenges to using vitamin D	1	1	0.75
17	Review hip protector recommendations	1	1	1
18	Discuss challenges to using hip protectors	1	0.75	0.75
19	Review environmental hazards	1	1	1
20	Review assistive devices	1	1	1
21	Discuss challenges to assessing hazards and assistive devices	1	1	0.75
22	Review exercise recommendations	1	0.75	1
23	Review tools on GERAS website	1	1	1
	Total Score	19.75	20.25	20
Scoring & Interpretation
Action was not completed		0
25% of the action completed		0.25
50% of the action completed		0.5
75% of the action completed		0.75
100% of the action completed		1
Fidelity Scoring & Interpretation, Max score =		23
Good Fidelity (≥ 85%)		≥ 20
Moderate Fidelity (50% to 84%)		12 to 19
Poor Fidelity (< 50%)		≤ 11

## Sheet: Home A, B and C A&F
Home A
Pre-Intervention					Post-Intervention									Homes A, B and C
Residents ID	FRS	Fracture in past year	Type of Fracture	Osteoporosis Medication	Residents ID	FRS	Fracture in past year	Type of Fracture	Osteoporosis Medication					Pre-intervention	%	Post-intervention	%
iCARE001	7	No	No	No	iCARE001		Passed Away						Total number of residents in Home A, B, and C	748		0
iCARE002	2	No	No	No	iCARE002		Passed Away						# high fracture risk residents (%)	430	0.574866	430 (59%)
iCARE003	1	No	No	No	iCARE003	1	No	No	No				# low fracture risk residents (%)	320 (43%)		304 (41%)
iCARE004	5	No	No	No	iCARE004	5	No	No	No				# of residents that sustained a fragility fracture (%)	20 (3%)		25 (3%)
iCARE005	5	Yes	Hip	Denosumab	iCARE005	5	Yes	Hip	Denosumab				# high fracture risk residents on fracture medications (%)	122 (17%)		150 (20%)
iCARE006	5	No	No	No	iCARE006	5	No	No	Denosumab
iCARE007	5	No	No	No	iCARE007	5	No	No	Denosumab
iCARE008	5	No	No	Risedronate Sodium DR	iCARE008	5	No	No	Risedronate Sodium DR
iCARE009	4	Yes	Hip	Denosumab	iCARE009	4	Yes	Hip	Denosumab
iCARE010	5	No	No	Denosumab	iCARE010	5	No	No	Denosumab
iCARE011	5	No	No	Denosumab	iCARE011	5	No	No	Denosumab
iCARE012	1	No	No	No	iCARE012	1	No	No	No
iCARE013	5	No	No	No	iCARE013	5	No	No	No
iCARE014	5	No	No	No	iCARE014	5	No	No	No
iCARE015	4	No	No	No	iCARE015	4	No	No	No
iCARE016	1	No	No	No	iCARE016	1	No	No	No
iCARE017	5	No	No	Risedronate Sodium DR	iCARE017	5	No	No	Risedronate Sodium DR
iCARE018	4	No	No	No	iCARE018	4	No	No	No
iCARE019	2	No	No	No	iCARE019	2	No	No	No
iCARE020	5	No	No	No	iCARE020	5	No	No	No
iCARE021	4	No	No	No	iCARE021	4	No	No	Denosumab
iCARE022	4	No	No	No	iCARE022	4	No	No	No
iCARE023	5	No	No	No	iCARE023	5	No	No	No
iCARE024	4	No	No	No	iCARE024	4	No	No	No
iCARE025	5	No	No	No	iCARE025	5	No	No	No
iCARE026	5	No	No	No	iCARE026	5	No	No	Denosumab
iCARE027	5	No	No	No	iCARE027	5	No	No	No
iCARE028	5	No	No	No	iCARE028	5	No	No	No
iCARE029	5	No	No	Denosumab	iCARE029	5	No	No	Denosumab
	29				iCARE030	4	No	No	Risedronate Sodium DR
					iCARE031	4	No	No	No	29
iCARE032	5	No	No	No	iCARE032	5	No	No	Risedronate Sodium Dr
iCARE033	2	No	No	No	iCARE033	2	No	No	No
iCARE034	1	No	No	Denosumab	iCARE034		Passed Away
iCARE035	2	No	No	Denosumab	iCARE035	2	No	No	Denosumab
iCARE036	4	No	No	Denosumab	iCARE036	4	No	No	Denosumab, Risedronate Sodium
iCARE037	1	No	No	No	iCARE037		Passed Away
iCARE038	1	No	No	No	iCARE038		Passed Away
iCARE039	4	No	No	Denosumab	iCARE039	4	No	No	Denosumab
iCARE040	4	No	No	Risedronate Sodium Dr	iCARE040	4	No	No	Risedronate Sodium Dr, Denosumab
iCARE041	3	No	No	No	iCARE041	3	No	No	No
iCARE042	1	No	No	Denosumab	iCARE042	1	No	No	Denosumab
iCARE043	2	No	No	No	iCARE043	2	No	No	No
iCARE044	5	No	No	No	iCARE044	5	No	No	No
iCARE045	3	No	No	No	iCARE045	3	No	No	No
iCARE046	2	No	No	No	iCARE046	2	No	No	No
iCARE047	7	No	No	No	iCARE047	7	No	No	No
iCARE048	3	No	No	No	iCARE048	3	No	No	No
iCARE049	3	No	No	No	iCARE049		Passed Away
iCARE050	1	No	No	Risedronate Sodium	iCARE050	1	No	No	Risedronate Sodium
iCARE051	4	No	No	No	iCARE051	4	No	No	No
iCARE052	3	No	No	No	iCARE052	3	No	No	No
iCARE053	1	No	No	No	iCARE053	1	No	No	No
iCARE054	4	No	No	No	iCARE054	4	No	No	No
iCARE055	2	No	No	No	iCARE055	2	No	No	No
iCARE056	4	No	No	No	iCARE056	4	No	No	No
iCARE057	5	No	No	No	iCARE057	5	No	No	No
iCARE058	1	No	No	Denosumab	iCARE058		Passed Away
	27				iCARE059	4	No	No	No
					iCARE060	4	No	No	No
					iCARE061	4	No	No	No
					iCARE062	5	No	No	No
					iCARE063	7	No	No	No
					iCARE064	3	No	No	No	28
iCARE065	5	No	No	No	iCARE065	5	No	No	No
iCARE066	4	No	No	No	iCARE066	4	No	No	No
iCARE067	1	No	No	No	iCARE067	1	No	No	No
iCARE068	4	Yes	Hip	No	iCARE068	4	Yes	Hip	No
iCARE069	1	No	No	Denosumab	iCARE069	1	No	No	Denosumab
iCARE070	3	No	No	Denosumab	iCARE070	3	No	No	Denosumab
iCARE071	2	No	No	No	iCARE071	2	No	No	No
iCARE072	2	No	No	Risedronate Sodium Dr	iCARE072	2	No	No	Risedronate Sodium Dr
iCARE073	4	No	No	No	iCARE073	4	No	No	Denosumab
iCARE074	5	No	No	No	iCARE074		Passed Away
iCARE075	5	No	No	No	iCARE075	5	No	No	Denosumab
iCARE076	1	No	No	No	iCARE076		Passed Away
iCARE077	3	No	No	No	iCARE077	3	No	No	No
iCARE078	7	No	No	Denosumab	iCARE078	7	No	No	Denosumab
iCARE079	1	No	No	No	iCARE079	1	No	No	No
iCARE080	5	No	No	No	iCARE080	5	No	No	No
iCARE081	1	No	No	No	iCARE081	1	No	No	No
iCARE082	7	No	No	No	iCARE082	7	No	No	Denosumab
iCARE083	2	No	No	No	iCARE083	2	No	No	No
iCARE084	1	No	No	No	iCARE084	1	No	No	Denosumab
iCARE085	2	No	No	No	iCARE085	2	No	No	No
iCARE086	3	No	No	Denosumab	iCARE086	3	No	No	Denosumab
iCARE087	2	No	No	No	iCARE087		Passed Away
iCARE088	3	No	No	No	iCARE088	3	No	No	No
iCARE089	3	No	No	No	iCARE089	3	No	No	No
iCARE090	1	No	No	No	iCARE090	1	No	No	Denosumab
iCARE091	2	No	No	No	iCARE091	2	No	No	No
iCARE092	2	No	No	Risedronate Sodium	iCARE092	2	No	No	Risedronate Sodium
iCARE093	4	No	No	No	iCARE093	4	No	No	No
iCARE094	2	No	No	No	iCARE094	2	No	No	No
iCARE095	4	No	No	Denosumab	iCARE095	4	No	No	Denosumab
iCARE096	2	No	No	No	iCARE096		Passed Away
	32				iCARE097	3	No	No	Risedronate Sodium DR
					iCARE098	4	No	No	Denosumab
					iCARE099	5	No	No	No
					iCARE100	4	No	No	No
					iCARE101	1	No	No	Denosumab
					iCARE102	4	No	No	No
					iCARE103	1	No	No	No	35
iCARE104	4	No	No	No	iCARE104	4	No	No	No
iCARE105	7	No	No	No	iCARE105	7	No	No	No
iCARE106	7	No	No	No	iCARE106	7	No	No	No
iCARE107	3	No	No	No	iCARE107	3	No	No	Denosumab
iCARE108	5	No	No	No	iCARE108	5	No	No	No
iCARE109	4	No	No	No	iCARE109	4	No	No	No
iCARE110	4	No	No	No	iCARE110	4	No	No	No
iCARE111	5	No	No	No	iCARE111	5	No	No	No
iCARE112	4	No	No	No	iCARE112	4	No	No	No
iCARE113	4	No	No	No	iCARE113	4	No	No	No
iCARE114	3	No	No	No	iCARE114	3	No	No	No
iCARE115	5	No	No	No	iCARE115	5	No	No	No
iCARE116	2	No	No	No	iCARE116	2	No	No	No
iCARE117	4	No	No	No	iCARE117	4	No	No	No
iCARE118	4	No	No	Denosumab	iCARE118	4	No	No	Denosumab
iCARE119	7	No	No	No	iCARE119	7	No	No	No
iCARE120	7	No	No	No	iCARE120	4	Yes	hip	Denosumab
iCARE121	5	No	No	No	iCARE121	5	No	No	No
iCARE122	5	No	No	No	iCARE122	5	No	No	No
iCARE123	3	No	No	No	iCARE123	3	No	No	No
	20				iCARE124	5	No	No	Denosumab
					iCARE125	7	No	No	No
					iCARE126	3	No	No	No
					iCARE127	3	No	No	No
					iCARE128	4	No	No	No	25
Home B
Pre-Intervention		Post-Intervention
Total Number of Residents	411	Total Number of Residents	394
FRS 1-3	165	FRS 1-3	163
FRS 4-7	246	FRS 4-8	231
FRS 1 on osteoporosis medications	0.271739	FRS 1-3 on osteoporosis medications	35/163
FRS 2 on osteoporosis medications	4/32	FRS 4-8 on osteoporosis medications	78/231
FRS 3 on osteoporosis medications	0.292683	Percent of low fracture risk (FRS 1-3) residents who sustained a fracture	0.018
FRS 4 on osteoporosis medications	50/184	Percent of high fracture risk (FRS 4-8) residents who sustained a fracture	0.069
FRS 5 on osteoporosis medications	0.222222
FRS 6 on osteoporosis medications	0.333333
FRS 7 on osteoporosis medications	0.46
FRS 8 on osteoporosis medications	Not reported
Total Number of Fractures	15
Hip Fracture	6
Pelvic Fracture	1
Vertebral Fracture	2
Distal Radius Fracture	0
Other Fracture(s)	6
Home C
Pre-Intervention		Post-Intervention
		Residents ID	FRS	Fracture in past year	Type of Fracture	Osteoporosis Medication
Total Number of Residents	229	1	7	No	No	No
FRS 1-3	104	2	7	No	No	No
FRS 4-7	125	3	7	No	No	No
Number of residents on osteoporosis medications	0.231441	4	4	No	No	No
Number of low fracture risk residents on osteoporosis medications	20/104	5	4	No	No	No
Number of high fracture risk residents on osteoporosis medications	0.264	6	4	No	No	Risedronate
Total Number of Fractures	5	7	4	No	No	Prolia
Hip Fracture	1	8	? High	No	No	No
Pelvic Fracture	0	9	7	No	No	No
Vertebral Fracture	3	10	4	No	No	No
Distal Radius Fracture	0	11	3	No	No	No
Other Fracture(s)	1	12	4	No	No	No
		13	4	No	No	No
		14	7	No	No	No
		15	7	No	No	Prolia
		16	4	No	No	Prolia
		17	1	No	No	Prolia
		18	4	No	No	Prolia
		19	7	No	No	Risedronate
		20	5	No	No	No
		21	4	No	No	No
		22	1	No	No	No
		23	1	No	No	No
		24	5	No	No	Yes (Type unknown)
		25	1	No	No	No
		26	5	No	No	Prolia
		27	4	No	No	Prolia
		28	4	No	No	Risedronate
		29	4	No	No	No
		30	4	No	No	No
		31	1	No	No	No
		32	3	No	No	Risedronate
		33	2	No	No	No
		34	8	No	No	No
		35	4	No	No	No
		36	4	No	No	Risedronate
		37	4	Yes	Hip	No
		38	7	No	No	No
		39	1	No	No	No
		40	?	No	No	Prolia
		41	4	No	No	No
		42	7	No	No	Prolia
		43	4	No	No	No
		44	7	No	No	Prolia
		45	4	No	No	No
		46	4	No	No	No
		47	4	No	No	No
		48	1	No	No	No
		49	7	No	No	No
		50	3	No	No	No
		51	4	Yes	Foot	Yes (Type unknown)
		52	1	No	No	No
		53	7	No	No	Prolia
		54	3	No	No	Risedronate
		55	1	No	No	No
		56	4	No	No	No
		57	1	No	No	Prolia
		58	5	No	No	No
		59	7	No	No	No
		60	4	No	No	Prolia
		61	2	No	No	No
		62	5	No	No	No
		63	1	No	No	No
		64	4	No	No	No
		65	1	No	No	Risedronate
		66	1	No	No	No
		67	4	No	No	Prolia
		68	2	No	No	No
		69	7	No	No	Prolia
		70	4	No	No	No
		71	1	No	No	Prolia
		72	4	No	No	Prolia
		73	1	No	No	Prolia
		74	1	No	No	No
		75	3	No	No	Prolia
		76	7	No	No	Prolia
		77	1	No	No	Prolia
		78	?	No	No	No
		79	3	No	No	No
		80	4	No	No	No
		81	4	No	No	No
		82	5	No	No	Risedronate
		83	1	No	No	Prolia
		84	7	No	No	Prolia
		85	4	Yes	Hip	Prolia
		86	7	Yes	Knee	Prolia
		87	4	No	No	No
		88	4	No	No	No
		89	1	No	No	No
		90	4	No	No	No
		91	5	No	No	No
		92	1	No	No	No
		93	1	No	No	No
		94	1	No	No	No
		95	3	No	No	No
		96	2	No	No	Risedronate
		97	1	No	No	No
		98	4	No	No	Prolia
		99	1	No	No	No
		100	3	No	No	No
		101	3	No	No	No
		102	4	No	No	No
		103	5	No	No	Prolia
		104	?	No	No	No
		105	7	No	No	No
		106	1	No	No	No
		107	7	No	No	No
		108	4	No	No	No
		109	4	No	No	No
		110	4	No	No	Prolia
		111	4	No	No	No
		112	3	Yes	Hip	Risedronate
		113	3	No	No	Risedronate
		114	4	No	No	Prolia
		115	5	No	No	Risedronate
		116	7	No	No	No
		117	4	No	No	No
		118	1	No	No	No
		119	4	No	No	No
		120	1	No	No	Risedronate
		121	5	No	No	No
		122	4	No	No	No
		123	4	No	No	No
		124	1	No	No	No
		125	1	No	No	No
		126	2	No	No	Risedronate
		127	2	No	No	No
		128	7	No	No	Risedronate
		129	4	No	No	Prolia
		130	3	No	No	No
		131	1	No	No	No
		132	1	No	No	No
		133	2	No	No	No
		134	3	No	No	Risedronate
		135	4	No	No	No
		136	7	No	No	No
		137	5	No	No	No
		138	4	No	No	Prolia
		139	1	No	No	No
		140	1	No	No	No
		141	1	No	No	No
		142	?	No	No	No
		143	1	No	No	No
		144	1	No	No	No
		145	3	No	No	No
		146	4	No	No	No
		147	3	No	No	No
		148	7	No	No	No
		149	4	No	No	Alendronate
		150	4	No	No	Prolia
		151	7	No	No	Prolia
		152	8	No	No	No
		153	7	No	No	No
		154	5	No	No	Prolia
		155	3	No	No	No
		156	2	No	No	No
		157	4	No	No	No
		158	3	No	No	Prolia
		159	4	No	No	No
		160	5	No	No	No
		161	4	No	No	No
		162	1	No	No	Prolia
		163	4	No	No	No
		164	1	No	No	No
		165	4	No	No	No
		166	3	No	No	Prolia
		167	4	No	No	No
		168	7	No	No	No
		169	1	No	No	No
		170	1	No	No	No
		171	7	No	No	No
		172	4	No	No	No
		173	1	No	No	No
		174	4	No	No	No
		175	4	No	No	Risedronate
		176	4	No	No	No
		177	2	No	No	No
		178	4	No	No	No
		179	1	No	No	No
		180	1	No	No	No
		181	1	No	No	No
		182	4	No	No	No
		183	7	No	No	Prolia
		184	7	No	No	Prolia
		185	2	No	No	No
		186	4	No	No	Prolia
		187	6	No	No	No
		188	1	No	No	No
		189	1	No	No	No
		190	2	No	No	No
		191	1	No	No	No
		192	2	No	No	Risedronate
		193	4	No	No	No
		194	4	No	No	No
		195	1	No	No	Prolia
		196	5	No	No	Prolia
		197	7	No	No	Prolia
		198	4	No	No	Prolia
		199	7	No	No	Prolia
		200	1	No	No	No
		201	1	No	No	No
		202	4	No	No	No
		203	1	No	No	No
		204	1	No	No	No
		205	1	No	No	No
		206	4	No	No	Alendronate
		207	1	No	No	No
		208	3	No	No	No
		209	3	No	No	No
		210	4	No	No	No
		211	1	No	No	No
		212	4	No	No	No
		213	1	No	No	No
		214	3	No	No	Prolia
		215	1	No	No	No
		216	7	No	No	No
		217	4	No	No	Prolia
		218	7	No	No	Risedronate
		219	4	No	No	No
		220	3	No	No	No
		221	3	No	No	No
		222	1	No	No	No
		223	4	No	No	Prolia
		224	1	No	No	No
		225	? high	No	No	Prolia
		226	4	No	No	No
		227	2	No	No	No
		228	1	No	No	No
		229	4	No	No	No
		230	4	No	No	No
		231	1	No	No	No
		232	1	No	No	No
		233	4	No	No	No
		234	1	No	No	No
		234
