# Supplementary material for: Assessing the feasibility of an integrated collection of education modules for fall and fracture prevention (iCARE) for healthcare providers in long term care: A longitudinal study
Source: PLOS Glob Public Health. 2024 Nov 25;4(11):e0003096. doi: 10.1371/journal.pgph.0003096 (PMC11588276; doi:10.1371/journal.pgph.0003096)
Supplement: S3 Table — (XLSX) [file pgph.0003096.s005.xlsx]

## Sheet: Table 1
TABLE 1: OSTEOPOROSIS DRUGS
DIN	ATC	ATC DESC	ACTIVE INGREDIENT	Brand Descriptor	STRENGTH	FILE / STATUS	New to 2022?
2420449	M05BA08	ZOLEDRONIC ACID	ZOLEDRONIC ACID (ZOLEDRONIC ACID MONOHYDRATE)	ZOLEDRONIC ACID INJECTION A	5 MG / 100 ML	APPROVED	Yes
2489597	M05BX06	ROMOSOZUMAB	ROMOSOZUMAB	EVENITY	105 MG / 1.17 ML	MARKETED	Yes
2493268	M05BA07	RISEDRONIC ACID	RISEDRONATE SODIUM (RISEDRONATE SODIUM HEMIPENTAHYDRATE)	APO RISEDRONATE DR	35 MG	MARKETED	Yes
2495589	H05AA02	TERIPARATIDE	TERIPARATIDE	OSNUVO	250 MCG / ML	MARKETED	Yes
2498804	H05AA02	TERIPARATIDE	TERIPARATIDE	APO TERIPARATIDE INJECTION	250 MCG / ML	APPROVED	Yes
2500175	M05BA04	ALENDRONIC ACID	ALENDRONIC ACID (ALENDRONATE SODIUM)	JAMP ALENDRONATE SODIUM	70 MG	APPROVED	Yes
2506327	M05BA04	ALENDRONIC ACID	ALENDRONIC ACID (ALENDRONATE SODIUM)	AG ALENDRONATE SODIUM	70 MG	APPROVED	Yes
2519828	M05BB03	ALENDRONIC ACID AND CHOLECALCIFEROL	ALENDRONIC ACID (ALENDRONATE SODIUM TRIHYDRATE) / VITAMIN D3	JAMP ALENDRONATE AND VITAMIN D3	70 MG / 2800 UNIT	APPROVED	Yes
2519836	M05BB03	ALENDRONIC ACID AND CHOLECALCIFEROL	ALENDRONIC ACID (ALENDRONATE SODIUM TRIHYDRATE) / VITAMIN D3	JAMP ALENDRONATE AND VITAMIN D3	70 MG / 5600 UNIT	APPROVED	Yes
2523108	M05BA04	ALENDRONIC ACID	ALENDRONIC ACID (ALENDRONATE SODIUM)	NRA ALENDRONATE	10 MG	APPROVED	Yes
2523116	M05BA04	ALENDRONIC ACID	ALENDRONIC ACID (ALENDRONATE SODIUM)	NRA ALENDRONATE	70 MG	APPROVED	Yes
2523167	M05BA04	ALENDRONIC ACID	ALENDRONIC ACID (ALENDRONATE SODIUM)	ALENDRONATE	10 MG	APPROVED	Yes
2365065	M05BA04	ALENDRONIC ACID	ALENDRONIC ACID	AVA-ALENDRONATE	10 MG	Inactive	No
2365081	M05BA04	ALENDRONIC ACID	ALENDRONIC ACID	AVA-ALENDRONATE	70 MG	Inactive	No
2476401	M05BA04	ALENDRONIC ACID	ALENDRONIC ACID	RIVA-ALENDRONATE	10 MG	Approved	No
2485176	M05BA04	ALENDRONIC ACID	ALENDRONIC ACID	AG-ALENDRONATE	10 MG	Approved	No
2485184	M05BA04	ALENDRONIC ACID	ALENDRONIC ACID	AG-ALENDRONATE	70 MG	Marketed	No
2326981	M05BB02	RISEDRONIC ACID AND CALCIUM, SEQUENTIAL	RISEDRONATE SODIUM AND CALCIUM	TEVA-RISEDRONATE/CALCIUM	35 MG & 500 MG	Inactive	No
2486423	H05AA02	TERIPARATIDE	TERIPARATIDE	TEVA-TERIPARATIDE INJECTION	250 MCG / ML	Marketed	No
2479311	M05BA08	ZOLEDRONIC ACID	ZOLEDRONIC ACID	ZOLEDRONIC ACID INJECTION	5 MG / 100 ML	Approved	No
2308398	M05BA04	ALENDRONIC ACID	ALENDRONIC ACID (ALENDRONATE SODIUM)	DOM-ALENDRONATE-FC	70 MG	Dormant	No
2385023	M05BA04	ALENDRONIC ACID	ALENDRONIC ACID (ALENDRONATE SODIUM)	JAMP-ALENDRONATE	10 MG	Approved	No
2343924	M05BA04	ALENDRONIC ACID	ALENDRONIC ACID (ALENDRONATE SODIUM TRIHYDRATE)	ALENDRONATE	70 MG	Inactive	No
2454467	M05BB03	ALENDRONIC ACID & CHOLECALCIFEROL	ALENDRONIC ACID (ALENDRONATE SODIUM) / VITAMIN D3 (CHOLECALCIFEROL)	APO-ALENDRONATE/ VITAMIN D3	70 MG /2800 UNIT	Marketed	No
2454475	M05BB03	ALENDRONIC ACID & CHOLECALCIFEROL	ALENDRONIC ACID (ALENDRONATE SODIUM)/VITAMIN D3 (CHOLECALCIFEROL)	APO-ALENDRONATE/VITAMIN D3	70 MG/5600 UNIT	Marketed	No
2405717	M05BB03	ALENDRONIC ACID & CHOLECALCIFEROL	ALENDRONIC ACID (ALENDRONATE SODIUM TRIHYDRATE) / VITAMIN D3 (CHOLECALCIFEROL)	ALENDRONATE-CHOLECALCIFEROL	70 MG / 2800 UNIT	Inactive	No
2405725	M05BB03	ALENDRONIC ACID & CHOLECALCIFEROL	ALENDRONIC ACID (ALENDRONATE SODIUM TRIHYDRATE) / VITAMIN D3 (CHOLECALCIFEROL)	ALENDRONATE-CHOLECALCIFEROL	70 MG / 5600 UNIT	Inactive	No
2347989	M05BB01	ETIDRONIC ACID & CALCIUM, SEQUENTIAL	CALCIUM (CALCIUM CARBONATE) / ETIDRONATE DISODIUM	ETIDROCAL	500 MG / 400 MG	Inactive	No
2358697	M05BB01	ETIDRONIC ACID & CALCIUM, SEQUENTIAL	CALCIUM (CALCIUM CARBONATE) / ETIDRONATE DISODIUM	NTP-ETIDRONATE CALCIUM	500 MG / 400 MG	Inactive	No
2442760	M05BA07	RISEDRONIC ACID	RISEDRONATE SODIUM (RISEDRONATE SODIUM HEMI-PENTAHYDRATE)	AURO-RISEDRONATE	150 MG	Dormant	No
2370239	M05BA07	RISEDRONIC ACID	RISEDRONATE SODIUM (RISEDRONATE SODIUM MONOHYDRATE)	RISEDRONATE	5 MG	Inactive	No
2406284	M05BA07	RISEDRONIC ACID	RISEDRONATE SODIUM (RISEDRONATE SODIUM HEMI-PENTAHYDRATE)	AURO-RISEDRONATE	5 MG	Approved	No
2427354	M05BA07	RISEDRONIC ACID	RISEDRONATE SODIUM (RISEDRONATE SODIUM HEMI-PENTAHYDRATE)	PENDO-RISEDRONATE	35 MG	Approved	No
2309874	M05BA07	RISEDRONIC ACID	RISEDRONATE SODIUM (RISEDRONATE SODIUM HEMI-PENTAHYDRATE)	PHL-RISEDRONATE	35 MG	Inactive	No
2358883	M05BA07	RISEDRONIC ACID	RISEDRONATE SODIUM (RISEDRONATE SODIUM MONOHYDRATE)	NTP-RISEDRONATE	5 MG	Inactive	No
2358905	M05BA07	RISEDRONIC ACID	RISEDRONATE SODIUM (RISEDRONATE SODIUM MONOHYDRATE)	NTP-RISEDRONATE	35 MG	Inactive	No
2377446	M05BA07	RISEDRONIC ACID	RISEDRONATE SODIUM (RISEDRONATE SODIUM HEMI-PENTAHYDRATE)	Q-RISEDRONATE	35 MG	Inactive	No
2362414	M05BB02	RISEDRONIC ACID & CALCIUM, SEQUENTIAL	RISEDRONATE SODIUM (RISEDRONATE SODIUM HEMI-PENTAHYDRATE)	PMS-RISEDRONATE PLUS CALCIUM	35 MG	Approved	No
2285541	M05BB04	RISEDRONIC ACID, CALCIUM & CHOLECALCIFEROL, SEQUENTIAL	RISEDRONATE SODIUM / CALCIUM (CALCIUM CARBONATE)	ACTONEL SACHET KIT	35 MG / 500 MG	Inactive	No
2408449	M05BA08	ZOLEDRONIC ACID	ZOLEDRONIC ACID (Zoledronic acid monohydrate)	ACT ZOLEDRONIC ACID 0.05MG/ML	5 MG / 100 ML	Inactive	No
2421720	M05BA08	ZOLEDRONIC ACID	ZOLEDRONIC ACID (Zoledronic acid monohydrate)	ZOLEDRONIC ACID - A	5 MG / 100 ML	Inactive	No
2343568	M05BX04	DENOSUMAB	DENOSUMAB	PROLIA SINGLE USE VIAL. PRESERVATIVE-FREE	60 MG / ML	Inactive	No
2201011	M05BA04	ALENDRONIC ACID	ALENDRONATE SODIUM	FOSAMAX	10MG	Inactive	No
2245329	M05BA04	ALENDRONIC ACID	ALENDRONATE SODIUM	FOSAMAX	70MG	Marketed	No
2247373	M05BA04	ALENDRONIC ACID	ALENDRONATE SODIUM	TEVA-ALENDRONATE	10MG	Inactive	No
2248625	M05BA04	ALENDRONIC ACID	ALENDRONATE SODIUM TRIHYDRATE	FOSAMAX	70MG / 75ML	Inactive	No
2248728	M05BA04	ALENDRONIC ACID	ALENDRONATE SODIUM	APO-ALENDRONATE	10MG	Dormant	No
2248730	M05BA04	ALENDRONIC ACID	ALENDRONATE SODIUM	APO-ALENDRONATE	70MG	Marketed	No
2258110	M05BA04	ALENDRONIC ACID	ALENDRONATE SODIUM TRIHYDRATE	ACT ALENDRONATE	70 MG	Inactive	No
2261715	M05BA04	ALENDRONIC ACID	ALENDRONATE SODIUM	TEVA-ALENDRONATE	70MG	Marketed	No
2270129	M05BA04	ALENDRONIC ACID	ALENDRONATE SODIUM	MYLAN-ALENDRONATE	10MG	Inactive	No
2270889	M05BA04	ALENDRONIC ACID	ALENDRONATE SODIUM TRIHYDRATE	RIVA-ALENDRONATE	70 MG	Marketed	No
2273179	M05BA04	ALENDRONIC ACID	ALENDRONATE SODIUM	PMS-ALENDRONATE	70MG	Dormant	No
2275279	M05BA04	ALENDRONIC ACID	ALENDRONATE SODIUM	RATIO ALENDRONATE	70MG	Inactive	No
2282763	M05BA04	ALENDRONIC ACID	ALENDRONATE SODIUM	DOM-ALENDRONATE	70MG	Dormant	No
2282771	M05BA04	ALENDRONIC ACID	ALENDRONATE SODIUM	PHL-ALENDRONATE	70MG	Inactive	No
2284006	M05BA04	ALENDRONIC ACID	ALENDRONATE SODIUM	PMS-ALENDRONATE-FC	70MG	Marketed	No
2286335	M05BA04	ALENDRONIC ACID	ALENDRONATE SODIUM	MYLAN-ALENDRONATE	70MG	Inactive	No
2288087	M05BA04	ALENDRONIC ACID	ALENDRONATE SODIUM	SANDOZ ALENDRONATE	10MG	Inactive	No
2288109	M05BA04	ALENDRONIC ACID	ALENDRONATE SODIUM	SANDOZ ALENDRONATE	70MG	Marketed	No
2299712	M05BA04	ALENDRONIC ACID	ALENDRONATE SODIUM	ALENDRONATE	70MG	Marketed	No
2302004	M05BA04	ALENDRONIC ACID	ALENDRONATE SODIUM	ALENDRONATE	70MG	Inactive	No
2303078	M05BA04	ALENDRONIC ACID	ALENDRONATE SODIUM	ALENDRONATE-70	70MG	Marketed	No
2352966	M05BA04	ALENDRONIC ACID	ALENDRONIC ACID	ALENDRONATE	70MG	Marketed	No
2372304	M05BA04	ALENDRONIC ACID	ALENDRONATE SODIUM TRIHYDRATE	Q-ALENDRONATE	70 MG	Inactive	No
2381486	M05BA04	ALENDRONIC ACID	ALENDRONATE SODIUM	ACH-ALENDRONATE	10 MG	Marketed	No
2381494	M05BA04	ALENDRONIC ACID	ALENDRONATE SODIUM	ACH-ALENDRONATE	70 MG	Marketed	No
2384701	M05BA04	ALENDRONIC ACID	ALENDRONATE SODIUM	RAN-ALENDRONATE	10 MG	Dormant	No
2384728	M05BA04	ALENDRONIC ACID	ALENDRONATE SODIUM	RAN-ALENDRONATE	70 MG	Dormant	No
2385031	M05BA04	ALENDRONIC ACID	ALENDRONATE SODIUM	JAMP-ALENDRONATE	70 MG	Marketed	No
2388545	M05BA04	ALENDRONIC ACID	ALENDRONATE SODIUM	AURO-ALENDRONATE	10 MG	Marketed	No
2388553	M05BA04	ALENDRONIC ACID	ALENDRONATE SODIUM	AURO-ALENDRONATE	70 MG	Marketed	No
2394863	M05BA04	ALENDRONIC ACID	ALENDRONATE SODIUM	MINT-ALENDRONATE	10 MG	Inactive	No
2394871	M05BA04	ALENDRONIC ACID	ALENDRONATE SODIUM	MINT-ALENDRONATE	70 MG	Marketed	No
2401126	M05BA04	ALENDRONIC ACID	ALENDRONATE SODIUM	ACCEL-ALENDRONATE	10 MG	Inactive	No
2401134	M05BA04	ALENDRONIC ACID	ALENDRONATE SODIUM	ACCEL-ALENDRONATE	70 MG	Inactive	No
2428725	M05BA04	ALENDRONIC ACID	ALENDRONATE SODIUM	VAN-ALENDRONATE	10 MG	Inactive	No
2428733	M05BA04	ALENDRONIC ACID	ALENDRONATE SODIUM	VAN-ALENDRONATE	70 MG	Inactive	No
2276429	M05BB03	ALENDRONIC ACID & CHOLECALCIFEROL	ALENDRONATE SODIUM & VITAMIN D3	FOSAVANCE	70MG & 70MCG	Marketed	No
2314940	M05BB03	ALENDRONIC ACID & CHOLECALCIFEROL	ALENDRONATE ACID & VITAMIN D3	FOSAVANCE	70MG & 5600 UNIT	Marketed	No
2403633	M05BB03	ALENDRONIC ACID & CHOLECALCIFEROL	ALENDRONIC ACID & VITAMIN D3	TEVA-ALENDRONATE/ CHOLECALCIFEROL	70MG & 2800 UNIT	Dormant	No
2403641	M05BB03	ALENDRONIC ACID & CHOLECALCIFEROL	ALENDRONIC ACID & VITAMIN D3	TEVA-ALENDRONATE/ CHOLECALCIFEROL	70MG & 5600 UNIT	Dormant	No
2429160	M05BB03	ALENDRONIC ACID & CHOLECALCIFEROL	ALENDRONATE ACID & VITAMIN D3	SANDOZ ALENDRONATE/ CHOLECALCIFEROL	70MG & 5600 UNIT	Marketed	No
2240775	H05BA01	CALCITONIN (SALMON SYNTHETIC)	CALCITONIN	MIACALCIN NASAL SPRAY 200IU	200UNIT/ACT	Inactive	No
2247585	H05BA01	CALCITONIN (SALMON SYNTHETIC)	CALCITONIN	APO-CALCITONIN NASAL SPRAY	200U	Inactive	No
2261766	H05BA01	CALCITONIN (SALMON SYNTHETIC)	CALCITONIN	SANDOZ CALCITONIN NS	200U/SPRAY	Inactive	No
2311046	H05BA01	CALCITONIN (SALMON SYNTHETIC)	CALCITONIN	PRO-CALCITONIN - 200	200U/SPR	Inactive	No
2343541	M05BX04	DENOSUMAB	DENOSUMBA	PROLIA PRE-FILLED SYRINGE. PRESERVATIVE-FREE.	60MG/ML	Marketed	No
2176017	M05BB01	ETIDRONIC ACID & CALCIUM, SEQUENTIAL	ETIDRONATE DISODIUM & CALCIUM CARBONATE	DIDROCAL	400MG & 500MG	Inactive	No
2247323	M05BB01	ETIDRONIC ACID & CALCIUM, SEQUENTIAL	ETIDRONATE DISODIUM & CALCIUM CARBONATE	MYLAN-ETI-CAL CAREPAC	400MG & 500MG	Inactive	No
2263866	M05BB01	ETIDRONIC ACID & CALCIUM, SEQUENTIAL	ETIDRONATE DISODIUM & CALCIUM CARBONATE	ACT ETIDROCAL	400MG & 500MG	Inactive	No
2324199	M05BB01	ETIDRONIC ACID & CALCIUM, SEQUENTIAL	ETIDRONATE DISODIUM & CALCIUM CARBONATE	NOVO-ETIDRONATECAL	400MG & 500MG	Inactive	No
2353210	M05BB01	ETIDRONIC ACID & CALCIUM, SEQUENTIAL	ETIDRONATE DISODIUM & CALCIUM	ETIDROCAL	400MG & 500MG	Inactive	No
2239028	G03XC01	RALOXIFENE	RALOXIFENE HYDROCHLORIDE	EVISTA (60MG)	60MG	Marketed	No
2279215	G03XC01	RALOXIFENE	RALOXIFENE HYDROCHLORIDE	APO-RALOXIFENE	60MG	Marketed	No
2312298	G03XC01	RALOXIFENE	RALOXIFENE HYDROCHLORIDE	TEVA-RALOXIFENE	60MG	Inactive	No
2358840	G03XC01	RALOXIFENE	RALOXIFENE HYDROCHLORIDE	ACT RALOXIFENE	60MG	Marketed	No
2358921	G03XC01	RALOXIFENE	RALOXIFENE HYDROCHLORIDE	PMS-RALOXIFENE	60MG	Inactive	No
2415852	G03XC01	RALOXIFENE	RALOXIFENE HYDROCHLORIDE	RALOXIFENE	60MG	Inactive	No
2242518	M05BA07	RISEDRONIC ACID	RISEDRONATE SODIUM	ACTONEL	5MG	Inactive	No
2246896	M05BA07	RISEDRONIC ACID	RISEDRONATE SODIUM	ACTONEL	35MG	Marketed	No
2297787	M05BA07	RISEDRONIC ACID	RISEDRONATE SODIUM	ACTONEL	75MG	Inactive	No
2298376	M05BA07	RISEDRONIC ACID	RISEDRONATE SODIUM	TEVA-RISEDRONATE	5MG	Marketed	No
2298392	M05BA07	RISEDRONIC ACID	RISEDRONATE SODIUM	TEVA-RISEDRONATE	35MG	Marketed	No
2302209	M05BA07	RISEDRONIC ACID	RISEDRONATE SODIUM	PMS-RISEDRONATE	35MG	Marketed	No
2309831	M05BA07	RISEDRONIC ACID	RISEDRONATE SODIUM	DOM-RISEDRONATE	35 MG	Dormant	No
2316838	M05BA07	RISEDRONIC ACID	RISEDRONATE SODIUM	ACTONEL	150MG	Marketed	No
2319861	M05BA07	RISEDRONIC ACID	RISEDRONATE SODIUM	RATIO-RISEDRONATE	35MG	Inactive	No
2327295	M05BA07	RISEDRONIC ACID	RISEDRONATE SODIUM	SANDOZ RISEDRONATE	35MG	Marketed	No
2341077	M05BA07	RISEDRONIC ACID	RISEDRONATE SODIUM	RIVA-RISEDRONATE	35 MG	Marketed	No
2347474	M05BA07	RISEDRONIC ACID	RISEDRONATE SODIUM	RISEDRONATE	35 MG	Marketed	No
2352141	M05BA07	RISEDRONIC ACID	RISEDRONATE SODIUM	RISEDRONATE	35 MG	Inactive	No
2353687	M05BA07	RISEDRONIC ACID	RISEDRONATE SODIUM	APO-RISEDRONATE	35MG	Marketed	No
2357984	M05BA07	RISEDRONIC ACID	RISEDRONATE SODIUM	MYLAN-RISEDRONATE	35 MG	Inactive	No
2368552	M05BA07	RISEDRONIC ACID	RISEDRONATE SODIUM	JAMP-RISEDRONATE	35 MG	Marketed	No
2370255	M05BA07	RISEDRONIC ACID	RISEDRONATE SODIUM	RISEDRONATE	35 MG	Marketed	No
2370417	M05BA07	RISEDRONIC ACID	RISEDRONATE SODIUM	ACTONEL DR	35MG	Marketed	No
2377721	M05BA07	RISEDRONIC ACID	RISEDRONATE SODIUM	APO-RISEDRONATE	150MG	Marketed	No
2397773	M05BA07	RISEDRONIC ACID	RISEDRONATE SODIUM	MYLAN-RISEDRONATE	150 MG	Inactive	No
2406306	M05BA07	RISEDRONIC ACID	RISEDRONATE SODIUM	AURO-RISEDRONATE	35 MG	Marketed	No
2411407	M05BA07	RISEDRONIC ACID	RISEDRONATE SODIUM	RISEDRONATE-35	35 MG	Marketed	No
2413809	M05BA07	RISEDRONIC ACID	RISEDRONATE SODIUM	TEVA-RISEDRONATE	150MG	Marketed	No
2424177	M05BA07	RISEDRONIC ACID	RISEDRONATE SODIUM	PMS-RISEDRONATE	150 MG	Marketed	No
2279657	M05BB02	RISEDRONIC ACID & CALCIUM, SEQUENTIAL	RISEDRONATE SODIUM & CALCIUM	ACTONEL PLUS CALCIUM	35MG & 500MG	Inactive	No
2254689	H05AA02	TERIPARATIDE	TERIPARATIDE	FORTEO	250MCG/ML	Marketed	No
2269198	M05BA08	ZOLEDRONIC ACID	ZOLEDRONIC ACID	ACLASTA	5MG/100ML	Marketed	No
2408082	M05BA08	ZOLEDRONIC ACID	ZOLEDRONIC ACID	ZOLEDRONIC ACID INJECTION FOR I.V INFUSION ONLY	5MG/100ML	Inactive	No
2415100	M05BA08	ZOLEDRONIC ACID	ZOLEDRONIC ACID	TARO-ZOLEDRONIC ACID	5MG/100ML	Marketed	No
2422433	M05BA08	ZOLEDRONIC ACID	ZOLEDRONIC ACID	ZOLEDRONIC ACID INJECTION	5 MG / 100 ML	Marketed	No
2303043	M05BA04	ALENDRONIC ACID	ALENDRONATE SODIUM	ALENDRONATE-10	10 MG	No longer in DPD	No

## Sheet: Table 2
Table 2: Non-osteoporosis Drugs
DIN	Drug Name	Strength	Subclass Name
2245828	CLODRONIC ACID DISODIUM	400MG	BISPHOSPHONATES
1974491	PAMIDRONIC ACID DISODIUM	3MG	BISPHOSPHONATES
2059789	PAMIDRONIC ACID DISODIUM	90MG	BISPHOSPHONATES
2245330	ETIDRONIC ACID DISODIUM	200MG	BISPHOSPHONATES
2059770	PAMIDRONIC ACID DISODIUM	60MG	BISPHOSPHONATES
2244552	PAMIDRONIC ACID DISODIUM	9MG/ML	BISPHOSPHONATES
2244551	PAMIDRONIC ACID DISODIUM	6MG/ML	BISPHOSPHONATES
1926691	CALCITONIN (SALMON)	200IU/ML	PARATHYROID AGENTS
1940376	CALCITONIN (SALMON)	50IU/0.5ML	PARATHYROID AGENTS
2059762	PAMIDRONIC ACID DISODIUM	30MG	BISPHOSPHONATES
2244550	PAMIDRONIC ACID DISODIUM	3MG/ML	BISPHOSPHONATES
2264986	PAMIDRONIC ACID DISODIUM	9MG/ML	BISPHOSPHONATES
2264978	PAMIDRONIC ACID DISODIUM	6MG/ML	BISPHOSPHONATES
2007134	CALCITONIN (SALMON)	100IU/ML	PARATHYROID AGENTS
2242725	ZOLEDRONIC ACID	4MG	BISPHOSPHONATES
2264951	PAMIDRONIC ACID DISODIUM	3MG/ML	BISPHOSPHONATES
1927078	CLODRONIC ACID DISODIUM	400MG	BISPHOSPHONATES
1997629	ETIDRONIC ACID DISODIUM	200MG	BISPHOSPHONATES
2239146	RISEDRONATE SODIUM	30MG	BISPHOSPHONATES
9857304	PAMIDRONIC ACID DISODIUM	6MG/ML	BISPHOSPHONATES
1984845	CLODRONIC ACID DISODIUM	400MG	CALCIUM REMOVING RESINS
2248686	ETIDRONIC ACID DISODIUM	200MG	BISPHOSPHONATES
9857301	PAMIDRONIC ACID DISODIUM	90MG	BISPHOSPHONATES
9854639	PAMIDRONIC ACID DISODIUM	9MG/ML	BISPHOSPHONATES
9857305	PAMIDRONIC ACID DISODIUM	9MG/ML	BISPHOSPHONATES
2248296	ZOLEDRONIC ACID	4MG/5ML	BISPHOSPHONATES
582522	ETIDRONIC ACID DISODIUM	200MG	BISPHOSPHONATES
723428	CALCITONIN (SALMON)	400IU	PARATHYROID AGENTS
1927051	CLODRONIC ACID DISODIUM	300MG/10ML	BISPHOSPHONATES
1984837	CLODRONIC ACID DISODIUM	300MG/5ML	CALCIUM REMOVING RESINS
2201038	ALENDRONATE SODIUM	40MG	BISPHOSPHONATES
2298384	RISEDRONATE SODIUM	30MG	BISPHOSPHONATES
2245829	CLODRONATE DISODIUM	400 MG	BISPHOSPHONATES
2245998	PAMIDRONATE DISODIUM	30 MG/ML	BISPHOSPHONATES
2245999	PAMIDRONATE DISODIUM	90 MG/VIAL	BISPHOSPHONATES
2246598	PAMIDRONATE DISODIUM	6 MG/ML	BISPHOSPHONATES
2248194	PAMIDRONATE DISODIUM	60 MG/ VIAL	BISPHOSPHONATES
2248418	PAMIDRONATE DISODIUM	15 MG/ML	BISPHOSPHONATES
2249685	PAMIDRONATE DISODIUM	9 MG/ML	BISPHOSPHONATES
2266784	PAMIDRONATE DISODIUM	30 MG/ML	BISPHOSPHONATES
2266792	PAMIDRONATE DISODIUM	90 MG/VIAL	BISPHOSPHONATES
2382032	PAMIDRONATE DISODIUM	9 MG/ML	BISPHOSPHONATES
9857302	PAMIDRONATE DISODIUM	3 MG/ML	BISPHOSPHONATES
9857317	PAMIDRONATE DISODIUM	6 MG/ML	BISPHOSPHONATES
9857628	PAMIDRONATE DISODIUM	3 MG/ML	BISPHOSPHONATES
9857629	PAMIDRONATE DISODIUM	6 MG/ML	BISPHOSPHONATES
9857630	PAMIDRONATE DISODIUM	9 MG/ML	BISPHOSPHONATES
